# Supplementary material for: ConCISE: Consensus Annotation Propagation of Ion Features in Untargeted Tandem Mass Spectrometry Combining Molecular Networking and In Silico Metabolite Structure Prediction
Source: Metabolites. 2022 Dec 16;12(12):1275. doi: 10.3390/metabo12121275 (PMC9786801; doi:10.3390/metabo12121275)
Supplement: Supplementary file 1 [file metabolites-12-01275-s001.zip]

Archive with 1 entries (1 files):
- metabolites-2068345-supplementary.pdf
